# Supplementary material for: Ultrasound-Assisted Synthesis and In Silico Modeling of Methanesulfonyl-Piperazine-Based Dithiocarbamates as Potential Anticancer, Thrombolytic, and Hemolytic Structural Motifs
Source: Molecules. 2022 Jul 26;27(15):4776. doi: 10.3390/molecules27154776 (PMC9369641; doi:10.3390/molecules27154776)
Supplement: Supplementary file 1 [file molecules-27-04776-s001.zip]

Archive with 1 entries (1 files):
- molecules-1821672-supplementary.pdf
